# Supplementary material for: Bacterial nanotubes as a manifestation of cell death
Source: Nat Commun. 2020 Oct 2;11:4963. doi: 10.1038/s41467-020-18800-2 (PMC7532143; doi:10.1038/s41467-020-18800-2)
Supplement: Supplementary file 8 — Source Data [file 41467_2020_18800_MOESM8_ESM.xlsx]

## Sheet: Fig.1 chart c
NTs origin: Quantification (wt - LK1432)
Pole	75
Septum	16
Side	9

## Sheet: Fig.2 chart b
Quantification of NTs and live/dying cells		Glass-Liquid-Glass method			GLG	Wt live cells t=0		Wt live cells t=25		Wt live cells NTs t=0		Wt live cells NTs t=25		Wt dying cells t=0		Wt dying cells t=25		Wt dying cells NTs t=0		Wt dying cells NTs t=25
GLG vs P-PGLG methods					E1	68		58		0		0		7		17		0		8
					E2	164		139		0		0		2		27		0		1
E= experiment					E3	210		210		0		0		4		4		0		1
					Total	442		407		0		0		13		48		0		10
	Image (file) name
E1	Katka 1638 Wt-NR-Sytox-sklo
E2	Katka 1648 wt-NR-Sytox-2
E3	Katka 1648 wt-NR-Sytox-1
	Results summary and statistics
				Wt live cells t=0 [%]	Wt live cells t=25 [%]	Wt live cells NTs t=0 [%]	Wt live cells NTs t=25 [%]	Wt dying cells NTs t=0 [%]	Wt dying cells NTs t=25 [%]
			E1	90.6667	77.3333	0	0	0	47.0588
			E2	98.7952	83.7349	0	0	0	3.7037
			E3	98.1308	98.1308	0	0	0	25
		Mean		95.8642	86.3997	0	0	0	25.2542
		Standard Error		2.60585	6.14979	0	0	0	12.5162

## Sheet: Fig.2 chart c
Quantification of NTs and live/dead cells		Pressure-Glass-Liquid-Glass method			P-GLG	Wt live cells t=0		Wt live cells t=25		Wt live cells NTs t=0		Wt live cells NTs t=25		Wt dying cells t=0		Wt dying cells t=25		Wt dying cells NTs t=0		Wt dying cells NTs t=25
GLG vs P-PGLG methods					E1	100		44		0		0		52		108		4		81
					E2	104		4		0		0		47		147		8		44
E= experiment					E3	194		88		0		0		134		240		0		36
					Total	398		136		0		0		233		495		12		161
	Image (file) name
E1	Katka 1606
E2	Katka 1648-wt-NR-Sytox-highpressure-3-706
E3	Katka 1651-wt-NR-Sytox-exp-highpressure-3
	Results summary and statistics
	percentage			Wt live cells t=0 [%]	Wt live cells t=25 [%]	Wt live cells NTs t=0 [%]	Wt live cells NTs t=25 [%]	Wt dying cells NTs t=0 [%]	Wt dying cells NTs t=25 [%]
			E1	65.7895	28.9474	0	0	7.69231	75
			E2	68.8742	2.64901	0	0	17.0213	29.932
			E3	59.1463	26.8293	0	0	0	15
		Mean		64.6033	19.4752	0	0	8.23786	39.9773
		Standard Error		2.87013	8.43529	0	0	4.92119	18.0341

## Sheet: Fig.3 chart c
		SYTOX green signal intensity calculation														Phase contrast signal intensity calculation
wt															wt
Katka 1618															Katka 1618
wt-NR-SYTOX-LB-8-video															wt-NR-SYTOX-LB-8-video
Cell 1	Area	Mean	Min	Max	Cell 1 Background	Area	Mean	Min	Max	Summ	Time [sec]	Normalized			Cell1	Area	Mean	Min	Max	Background	Area	Mean	Min	Max	Summ	Time [sec]	Normalized
1	0.159	2193.06	0	14539	18	0.159	72.373	0	2861	2120.69	0	0.223819			1	0.148	8211.96	3950	14476	18	0.148	11906.9	9355	13464	3694.93	0
2	0.159	1854.82	0	14750	19	0.159	41.934	0	1964	1812.88	10	0.191333			2	0.148	8224.32	3743	14497	19	0.148	11984.1	9458	13444	3759.74	10
3	0.159	1863.94	0	14898	20	0.159	40.441	0	2141	1823.5	20	0.192454			3	0.148	8225.38	3734	14232	20	0.148	11987.7	9421	13636	3762.34	20
4	0.159	1690.11	0	13619	21	0.159	28.325	0	1519	1661.79	30	0.175387			4	0.148	8270.03	3718	14603	21	0.148	12012.5	9612	13588	3742.43	30	1
5	0.159	1654.78	0	12571	22	0.159	26.443	0	1313	1628.34	40	0.171857			5	0.148	8298.85	3778	14581	22	0.148	12031	9513	13668	3732.13	40	0.997247
6	0.159	4065.61	0	22277	23	0.159	27.864	0	1360	4037.74	50	0.426147	NT!		6	0.148	8405.83	3844	14441	23	0.148	12000.8	9657	13491	3595.01	50	0.96061	NT!
7	0.159	6292.29	0	34314	24	0.159	28.907	0	1413	6263.38	60	0.661043			7	0.148	8625.74	4299	14358	24	0.148	11956	9770	13497	3330.21	60	0.889853
8	0.159	7544.72	0	40053	25	0.159	35.252	0	1116	7509.47	70	0.792556			8	0.148	8723.33	4555	14130	25	0.148	11923.3	9657	13359	3199.95	70	0.855045
9	0.159	8564.05	32	45119	26	0.159	49.961	0	1239	8514.08	80	0.898585			9	0.148	8783.86	4621	14119	26	0.148	11919.2	9855	13223	3135.32	80	0.837776
10	0.159	8948.13	78	45083	27	0.159	64.943	0	1210	8883.18	90	0.93754			10	0.148	8827.19	4866	14129	27	0.148	11908.5	9756	13307	3081.33	90	0.82335
11	0.159	9446.68	163	44489	28	0.159	57.375	0	935	9389.3	100	0.990956			11	0.148	8863.18	4778	13903	28	0.148	11897.2	9927	13198	3034.01	100	0.810707
12	0.159	9527.92	130	44643	29	0.159	52.927	0	919	9474.99	110	1			12	0.148	8910.92	4936	13871	29	0.148	11879.3	9861	13280	2968.39	110	0.793171
13	0.159	8489.22	221	40122	30	0.159	42.129	0	836	8447.09	120	0.891514			13	0.148	8988.48	5035	14133	30	0.148	11913.3	10081	13175	2924.85	120	0.781538
14	0.159	8355.81	70	39757	31	0.159	34.563	0	799	8321.25	130	0.878233			14	0.148	9331.08	5892	13432	31	0.148	11792.2	9978	13081	2461.09	130	0.657618
15	0.159	7536.09	191	32368	32	0.159	33.503	0	764	7502.59	140	0.791831			15	0.148	9444.81	6282	13176	32	0.148	11761.1	9737	13140	2316.26	140	0.61892
16	0.159	6899.72	271	28021	33	0.159	40.696	0	715	6859.02	150	0.723908			16	0.148	9621.15	6763	13110	33	0.148	11707.6	10037	13079	2086.48	150	0.557519
17	0.159	6790.45	417	28122	34	0.159	96.719	0	891	6693.74	160	0.706463			17	0.148	9684.76	6992	12926	34	0.148	11672.8	10017	13015	1988.04	160	0.531217
Cell 3	Area	Mean	Min	Max	Cell 3 Background	Area	Mean	Min	Max	Summ	Time [sec]	Normalized			Cell3	Area	Mean	Min	Max	Background	Area	Mean	Min	Max	Summ	Time [sec]	Normalized
1	0.162	2890.72	0	11292	18	0.162	0	0	0	2890.72	0	0.213079			1	0.193	8425.44	3968	15402	20	0.209	12246.8	10325	13685	3821.31	0	1
2	0.162	2379.92	0	11177	19	0.162	0	0	0	2379.92	10	0.175428			2	0.193	8542.17	3830	15218	21	0.209	12295.5	10507	13701	3753.29	10	0.9822
3	0.162	4068.81	0	18762	20	0.162	0	0	0	4068.81	20	0.299919	NT!		3	0.193	8701.8	4220	14917	22	0.209	12229.9	10349	13438	3528.08	20	0.923265	NT!
4	0.162	7682.24	0	37401	21	0.162	0	0	0	7682.24	30	0.566271			4	0.193	8841.7	4332	14775	23	0.209	12209.9	10427	13575	3368.23	30	0.881434
5	0.162	10308.7	0	50541	22	0.162	0	0	0	10308.7	40	0.759871			5	0.193	8931.24	4646	14489	24	0.209	12188.8	10294	13313	3257.52	40	0.852462
6	0.162	11816.8	0	58724	23	0.162	0	0	0	11816.8	50	0.871037			6	0.193	9009.63	4775	14344	25	0.209	12203.4	10553	13284	3193.77	50	0.835779
7	0.162	12640.3	145	61864	24	0.162	0	0	0	12640.3	60	0.931739			7	0.193	9074.93	4837	14436	26	0.209	12173.4	10295	13365	3098.5	60	0.810848
8	0.162	12865.9	296	61134	25	0.162	0	0	0	12865.9	70	0.948364			8	0.193	9125.74	5013	14167	27	0.209	12176.3	10520	13309	3050.55	70	0.798301
9	0.162	13566.4	443	65535	26	0.162	0	0	0	13566.4	80	1			9	0.193	9168.57	5056	14051	28	0.209	12163.6	10553	13305	2995	80	0.783764
10	0.162	13382.7	415	61181	27	0.162	0	0	0	13382.7	90	0.986457			10	0.193	9207.29	5168	14011	29	0.209	12161.5	10520	13089	2954.17	90	0.773077
11	0.162	10144	0	27453	28	0.162	0	0	0	10144	100	0.747727			11	0.193	9512.33	5875	13621	30	0.209	12066.5	10395	12926	2554.14	100	0.668395
12	0.162	9085.31	0	31954	29	0.162	0	0	0	9085.31	110	0.669693			12	0.193	9576.46	5974	13594	31	0.209	12047.5	10616	12915	2471.05	110	0.646651
13	0.162	8332.37	0	32208	30	0.162	0	0	0	8332.37	120	0.614193			13	0.193	9640.61	6131	13595	32	0.209	12049.3	10584	12925	2408.69	120	0.630331
14	0.162	7249.5	0	30620	31	0.162	0	0	0	7249.5	130	0.534372			14	0.193	9677.74	6231	13562	33	0.209	12054.6	10657	12965	2376.83	130	0.621993
15	0.162	6613.09	0	27064	32	0.162	0	0	0	6613.09	140	0.487462			15	0.193	9699.06	6230	13436	34	0.209	12016.1	10655	12981	2317.03	140	0.606344
16	0.162	6077.86	0	25683	33	0.162	0	0	0	6077.86	150	0.448009			16	0.193	9770.87	6355	13459	35	0.209	12046.8	10688	12826	2275.92	150	0.595586
Katka 1618															Katka 1618
wt-NR-SYTOX-LB-9-video															wt-NR-SYTOX-LB-9-video
Cell 1	Area	Mean	Min	Max	Cell 1 Background	Area	Mean	Min	Max	Summ	Time [sec]	Normalized			Cell1	Area	Mean	Min	Max	Background	Area	Mean	Min	Max	Summ	Time [sec]	Normalized
1	0.245	360.541	0	2663	23	0.245	0	0	0	360.541	0	0.0178227			1	0.274	9089.54	3668	19345	24	0.274	12839.1	11291	14370	3749.58	0
2	0.245	577.015	0	3105	24	0.245	0	0	0	577.015	10	0.0285238			2	0.274	8979.88	3683	18195	25	0.274	12768.6	11081	14242	3788.7	10
3	0.245	714.452	0	3325	25	0.245	0	0	0	714.452	20	0.0353177			3	0.274	8940.74	3668	17782	26	0.274	12758.1	11288	14257	3817.39	20
4	0.245	818.88	0	3670	26	0.245	0	0	0	818.88	30	0.0404799			4	0.274	8952.61	3515	18391	27	0.274	12791.5	11236	14200	3838.91	30
5	0.245	892.978	0	3644	27	0.245	0	0	0	892.978	40	0.0441428			5	0.274	9382.41	3434	18613	28	0.274	12742.5	11265	14357	3360.05	40	1
6	0.245	853.573	0	3508	28	0.245	0	0	0	853.573	50	0.0421949			6	0.274	9358.99	3623	17807	29	0.274	12668.3	11288	14324	3309.33	50	0.984906
7	0.245	4677.22	0	22676	29	0.245	0	0	0	4677.22	60	0.23121	NT!		7	0.274	9339.83	3635	17092	30	0.274	12563.1	11202	13837	3223.26	60	0.959288	NT!
8	0.245	9668.41	0	36122	30	0.245	2.668	0	309	9665.74	70	0.47781			8	0.274	9484.56	3780	16204	31	0.274	12424	11094	13779	2939.47	70	0.87483
9	0.245	12524.8	26	45762	31	0.245	10.028	0	619	12514.8	80	0.618648			9	0.274	9608.38	4117	16348	32	0.274	12369	11027	13828	2760.61	80	0.821598
10	0.245	16442.5	438	48993	32	0.245	55.78	0	1259	16386.7	90	0.81005			10	0.274	9699.59	4365	15907	33	0.274	12285.9	11124	13425	2586.34	90	0.769733
11	0.245	19470.7	1196	58163	33	0.245	135.956	0	1715	19334.7	100	0.95578			11	0.274	9777.11	4590	15951	34	0.274	12213	11040	13399	2435.91	100	0.724964
12	0.245	20215.2	1447	59863	34	0.245	218.349	0	2259	19996.9	110	0.988511			12	0.274	9816.65	4930	15279	35	0.274	12143.4	11109	13260	2326.76	110	0.692477
13	0.245	20480.5	1591	57414	35	0.245	251.22	0	2187	20229.3	120	1			13	0.274	9842.91	5132	15241	36	0.274	12089.8	10917	13124	2246.91	120	0.668714
14	0.245	19853	1449	59548	36	0.245	310.237	0	2271	19542.8	130	0.966065			14	0.274	9911.13	5352	15336	37	0.274	12053.1	10878	13091	2141.94	130	0.637474
15	0.245	17181.4	751	58634	37	0.245	296.607	0	2160	16884.8	140	0.834673			15	0.274	9996.86	5607	15341	38	0.274	12031.1	10875	13050	2034.2	140	0.605408
16	0.245	16779.5	1064	60229	38	0.245	289.407	0	2022	16490.1	150	0.81516			16	0.274	10253.8	6162	15048	39	0.274	11931	10959	12829	1677.15	150	0.499143
17	0.245	15506.9	859	62172	39	0.245	237.812	0	1955	15269.1	160	0.754802			17	0.274	10347.1	6750	14606	40	0.274	11915.8	10860	12816	1568.65	160	0.466853
18	0.245	14319.5	893	57026	40	0.245	207.9	0	1832	14111.6	170	0.697583			18	0.274	10429.7	6918	14782	41	0.274	11898.4	10771	12830	1468.72	170	0.437114
19	0.245	12365.8	474	48485	41	0.245	156.193	0	1665	12209.6	180	0.60356			19	0.274	10582.6	7297	14508	42	0.274	11839.2	10777	12965	1256.59	180	0.37398
20	0.245	11305.8	197	44338	42	0.245	141.127	0	1629	11164.7	190	0.551909			20	0.274	10637	7621	14380	43	0.274	11790.1	10868	12698	1153	190	0.343151
21	0.245	9036.96	41	30637	43	0.245	117.232	0	1327	8919.73	200	0.440932			21	0.274	10720.8	7748	14606	44	0.274	11811.7	10741	12625	1090.95	200	0.324682
22	0.245	6582.32	125	19983	44	0.245	49.947	0	1042	6532.37	210	0.322917			22	0.274	10922.5	8150	14568	45	0.274	11752.9	10766	12611	830.438	210	0.24715
Cell 3	Area	Mean	Min	Max	Cell 3 Background	Area	Mean	Min	Max	Summ	Time [sec]	Normalized			Cell3	Area	Mean	Min	Max	Background	Area	Mean	Min	Max	Summ	Time [sec]	Normalized
1	0.136	177.083	0	1256	23	0.136	0	0	0	177.083	0	0.0123268			1	0.189	7645.46	3311	15269	23	0.189	12183.9	10533	13905	4538.4	0
2	0.136	205.598	0	1216	24	0.136	0	0	0	205.598	10	0.0143118			2	0.189	7736.3	3439	15445	24	0.189	12273.6	10671	13998	4537.34	10
3	0.136	132.443	0	897	25	0.136	0	0	0	132.443	20	0.00921943			3	0.189	7723.73	3368	15384	25	0.189	12286.8	10646	13830	4563.08	20
4	0.136	112.627	0	920	26	0.136	0	0	0	112.627	30	0.00784003			4	0.189	7801.27	3373	15335	26	0.189	12261.4	10633	13865	4460.11	30
5	0.136	71.929	0	788	27	0.136	0	0	0	71.929	40	0.00500702			5	0.189	7873.22	3413	15318	27	0.189	12258.6	10556	13907	4385.43	40
6	0.136	40.196	0	686	28	0.136	0	0	0	40.196	50	0.00279807			6	0.189	7905.2	3421	15387	28	0.189	12308.6	10667	14081	4403.42	50	1
7	0.136	29.87	0	550	29	0.136	0	0	0	29.87	60	0.00207927			7	0.189	7899.22	3414	15274	29	0.189	12322.2	10522	13874	4422.95	60	1.00444
8	0.136	8918.04	0	19171	30	0.136	439.412	0	2726	8478.63	70	0.590202	NT!		8	0.189	8509.75	4113	14162	30	0.189	12009.9	10639	13223	3500.15	70	0.794871	NT!
9	0.136	14067.8	1228	25047	31	0.136	627.839	0	3934	13440	80	0.935565			9	0.189	8737.32	4683	13654	31	0.189	11906.4	10589	12948	3169.13	80	0.719697
10	0.136	15012.7	1780	25117	32	0.136	647.025	0	3705	14365.6	90	1			10	0.189	8881.45	5117	13379	32	0.189	11854.7	10631	12861	2973.21	90	0.675205
11	0.136	14956.1	1886	24305	33	0.136	689.11	0	3929	14267	100	0.993136			11	0.189	9030.45	5573	13200	33	0.189	11818.4	10638	12837	2787.98	100	0.633139
12	0.136	13604.6	1993	21848	34	0.136	692.235	0	3594	12912.3	110	0.898835			12	0.189	9138.81	5806	13058	34	0.189	11778.2	10531	12713	2639.43	110	0.599406
13	0.136	12386.9	1885	19917	35	0.136	697.126	0	3470	11689.8	120	0.813734			13	0.189	9230.44	5953	12856	35	0.189	11727.2	10535	12663	2496.74	120	0.567
14	0.136	7722.89	738	13107	36	0.136	521.789	0	3204	7201.1	130	0.501273			14	0.189	9368.29	6421	12762	36	0.189	11693.5	10406	12603	2325.22	130	0.528049
15	0.136	4419.9	258	7761	37	0.136	485.842	0	2919	3934.06	140	0.273852			15	0.189	9771.14	7349	12507	37	0.189	11600.7	10613	12419	1829.54	140	0.415482
16	0.136	2845.42	0	5363	38	0.136	496.447	0	2793	2348.97	150	0.163513			16	0.189	9920.7	7705	12207	38	0.189	11569.1	10447	12459	1648.44	150	0.374355
17	0.136	1977.18	0	4547	39	0.136	422.281	0	2456	1554.89	160	0.108237			17	0.189	9999.68	7828	12274	39	0.189	11560.7	10505	12383	1561	160	0.354497
18	0.136	1221.9	0	3584	40	0.136	347.193	0	2225	874.706	170	0.0608888			18	0.189	10054.3	7845	12165	40	0.189	11551.7	10605	12314	1497.43	170	0.340062
19	0.136	649.447	0	2733	41	0.136	349.281	0	1880	300.166	180	0.0208947			19	0.189	10125.7	7877	12197	41	0.189	11548.6	10533	12326	1422.85	180	0.323125
20	0.136	545.219	0	2506	42	0.136	388.504	0	2005	156.715	190	0.010909			20	0.189	10196.4	8104	12107	42	0.189	11549	10455	12299	1352.58	190	0.307165
21	0.136	426.526	0	2042	43	0.136	300.154	0	1553	126.372	200	0.00879682			21	0.189	10238.5	8257	12052	43	0.189	11575.1	10569	12388	1336.59	200	0.303535
22	0.136	402.86	0	1714	44	0.136	404.698	0	1731	-1.838	210	0			22	0.189	10253.3	8067	12113	44	0.189	11574.8	10713	12395	1321.44	210	0.300094
Cell 4	Area	Mean	Min	Max	Cell 4 Background	Area	Mean	Min	Max	Summ	Time [sec]	Normalized			Cell 4	Area	Mean	Min	Max	Cell 4 Background	Area	Mean	Min	Max	Summ	Time [sec]	Normalized
1	0.129	1381.12	0	4544	23	0.129	0	0	0	1381.12	0	0.0448236			1	0.135	6753.13	3590	15013	23	0.135	11648.6	10777	12564	4895.45	0
2	0.129	1394.44	0	4345	24	0.129	0	0	0	1394.44	10	0.0452561			2	0.135	6824.9	3544	14980	24	0.135	11666.3	10907	12677	4841.44	10
3	0.129	1195.74	0	3889	25	0.129	0	0	0	1195.74	20	0.0388072			3	0.135	6933.11	3612	15944	25	0.135	11666	10809	12727	4732.91	20
4	0.129	1071.81	0	3775	26	0.129	0	0	0	1071.81	30	0.034785			4	0.135	6904.96	3547	15977	26	0.135	11699.9	10854	12644	4794.98	30
5	0.129	806.521	0	2924	27	0.129	0	0	0	806.521	40	0.0261753			5	0.135	7093.04	3630	15754	27	0.135	11689.7	11011	12686	4596.65	40	1
6	0.129	632.479	0	2816	28	0.129	0	0	0	632.479	50	0.0205268			6	0.135	7137.61	3686	16266	28	0.135	11675.3	10777	12758	4537.69	50	0.987173
7	0.129	13584.1	0	43875	29	0.129	0	0	0	13584.1	60	0.440868	NT!		7	0.135	7485.31	4059	15879	29	0.135	11634.6	10968	12528	4149.3	60	0.902678	NT!
8	0.129	24261.2	2152	60323	30	0.129	0	0	0	24261.2	70	0.787388			8	0.135	8026.05	4658	15226	30	0.135	11596.8	10811	12519	3570.73	70	0.776811
9	0.129	25755.7	2970	56811	31	0.129	0	0	0	25755.7	80	0.83589			9	0.135	8233.24	4914	14616	31	0.135	11524.4	10849	12162	3291.18	80	0.715995
10	0.129	28007.5	3692	62200	32	0.129	0	0	0	28007.5	90	0.908971			10	0.135	8448.49	5139	14640	32	0.135	11485.1	10852	12113	3036.59	90	0.66061
11	0.129	30812.8	4169	65535	33	0.129	0.516	0	107	30812.3	100	1			11	0.135	8590.47	5428	14474	33	0.135	11485.6	10738	12289	2895.18	100	0.629844
12	0.129	30259.9	4415	65535	34	0.129	30.726	0	549	30229.2	110	0.981076			12	0.135	8732.71	5585	14607	34	0.135	11459.8	10772	12091	2727.11	110	0.593283
13	0.129	30068.8	4204	65535	35	0.129	117.305	0	862	29951.5	120	0.972063			13	0.135	8818.17	5700	14492	35	0.135	11412.3	10743	12026	2594.12	120	0.56435
14	0.129	28031.7	4275	65535	36	0.129	82.175	0	745	27949.5	130	0.907089			14	0.135	8959.19	5757	14440	36	0.135	11394.6	10776	11961	2435.42	130	0.529825
15	0.129	26561.1	3212	65535	37	0.129	81.197	0	801	26479.9	140	0.859394			15	0.135	9089.29	6131	14766	37	0.135	11396.6	10758	12051	2307.29	140	0.50195
16	0.129	25011.4	3502	65463	38	0.129	67.131	0	638	24944.3	150	0.809557			16	0.135	9301.74	6264	14507	38	0.135	11378.3	10797	11980	2076.6	150	0.451763
17	0.129	22860	2874	61404	39	0.129	26.845	0	495	22833.1	160	0.741039			17	0.135	9585.66	6453	15000	39	0.135	11384	10807	12011	1798.35	160	0.39123
18	0.129	16718.2	2483	42012	40	0.129	52.617	0	584	16665.6	170	0.540875			18	0.135	10198.1	7160	14506	40	0.135	11336.2	10786	12021	1138.12	170	0.247597
19	0.129	12662.6	1786	26405	41	0.129	71.375	0	567	12591.2	180	0.408643			19	0.135	10789.5	7536	14195	41	0.135	11325.5	10790	11891	536.045	180	0.116616
20	0.129	11452	1751	23154	42	0.129	63.01	0	586	11389	190	0.369625			20	0.135	10909.3	7807	14803	42	0.135	11321.2	10773	11925	411.951	190	0.0896198
21	0.129	9338.52	1751	18106	43	0.129	102.75	0	605	9235.77	200	0.299743			21	0.135	10944.7	7875	14492	43	0.135	11343.5	10774	11899	398.789	200	0.0867564
22	0.129	7537.16	1290	14523	44	0.129	149.926	0	626	7387.24	210	0.23975			22	0.135	10981.8	7940	14473	44	0.135	11349.8	10823	11992	368.052	210	0.0800695
Cell 5	Area	Mean	Min	Max	Cell 5 Background	Area	Mean	Min	Max	Summ	Time [sec]	Normalized			Cell 5	Area	Mean	Min	Max	Cell 5 Background	Area	Mean	Min	Max	Summ	Time [sec]	Normalized
1	0.115	171.818	0	1262	17	0.115	0	0	0	171.818	50	0.0192608			1	0.239	8564.04	3926	15599	17	0.239	12086.9	10393	14006	3522.91	50
2	0.115	185.266	0	1217	18	0.115	0	0	0	185.266	60	0.0207683			2	0.239	8561.29	3975	15547	18	0.239	12146.3	10360	13996	3584.97	60
3	0.115	238.041	0	1430	19	0.115	0	0	0	238.041	70	0.0266844			3	0.239	8555.38	3973	15565	19	0.239	12167.2	10331	13957	3611.86	70
4	0.115	184.947	0	1378	20	0.115	0	0	0	184.947	80	0.0207326			4	0.239	8714.47	3827	15396	20	0.239	12171	10404	13965	3456.5	80	1
5	0.115	144.249	0	1256	21	0.115	0	0	0	144.249	90	0.0161703			5	0.239	8833.02	3668	15627	21	0.239	12163.4	10305	13982	3330.35	90	0.963503
6	0.115	4303.8	0	8800	22	0.115	7.949	0	486	4295.85	100	0.481566	NT!		6	0.239	9091.7	4147	15208	22	0.239	12090	10460	13775	2998.31	100	0.86744	NT!
7	0.115	8531.65	2320	15280	23	0.115	99.078	0	972	8432.58	110	0.945293			7	0.239	9273.85	4518	14860	23	0.239	12003.8	10495	13483	2729.91	110	0.78979
8	0.115	8783.01	2221	14781	24	0.115	151.366	0	1285	8631.65	120	0.967609			8	0.239	9385.98	4802	14554	24	0.239	11959.8	10591	13366	2573.81	120	0.744628
9	0.115	9147.72	2391	15021	25	0.115	227.126	0	1188	8920.59	130	1			9	0.239	9458.73	5019	14595	25	0.239	11932.2	10178	13255	2473.44	130	0.71559
10	0.115	9007.11	2115	15367	26	0.115	309.609	0	1254	8697.51	140	0.974992			10	0.239	9496.49	5144	14283	26	0.239	11916.7	10492	13210	2420.22	140	0.700193
11	0.115	8641.82	2235	14175	27	0.115	343.673	0	1553	8298.14	150	0.930223			11	0.239	9551.31	5228	14455	27	0.239	11919.3	10548	13340	2367.98	150	0.685079
12	0.115	7235.19	1874	12459	28	0.115	301.335	0	1347	6933.86	160	0.777287			12	0.239	9594.98	5429	14206	28	0.239	11890.3	10686	13122	2295.34	160	0.664065
13	0.115	6092.65	1492	10758	29	0.115	267.462	0	1249	5825.19	170	0.653005			13	0.239	9627.93	5526	14280	29	0.239	11875.1	10633	13125	2247.21	170	0.650139
14	0.115	5002.52	1387	8421	30	0.115	201.777	0	1047	4800.74	180	0.538164			14	0.239	9663.25	5525	14122	30	0.239	11858.6	10692	12939	2195.32	180	0.635128
15	0.115	4440.98	1215	7862	31	0.115	224.736	0	1101	4216.24	190	0.472641			15	0.239	9701.66	5576	14063	31	0.239	11836.8	10562	12940	2135.16	190	0.617722
16	0.115	3898.39	1147	6856	32	0.115	146.922	0	889	3751.47	200	0.42054			16	0.239	10028.8	6642	13399	32	0.239	11734.3	10797	12735	1705.51	200	0.493422
Cell 6	Area	Mean	Min	Max	Cell 6 Background	Area	Mean	Min	Max	Summ	Time [sec]	Normalized			Cell 6	Area	Mean	Min	Max	Cell 6 Background	Area	Mean	Min	Max	Summ	Time [sec]	Normalized
1	0.098	408.375	0	1715	23	0.098	0	0	0	408.375	0	0.0473251			1	0.133	7883.29	4093	15929	23	0.133	12287.7	11169	13562	4404.38	0
2	0.098	458.409	0	1957	24	0.098	0	0	0	458.409	10	0.0531233			2	0.133	7828.97	4038	15841	24	0.133	12139.8	11070	13346	4310.8	10
3	0.098	379.213	0	1717	25	0.098	0	0	0	379.213	20	0.0439456			3	0.133	7863.58	4040	15570	25	0.133	12079.7	10958	13470	4216.13	20
4	0.098	361.937	0	1607	26	0.098	0	0	0	361.937	30	0.0419435			4	0.133	7955.79	3957	15751	26	0.133	12121.8	10882	13288	4166.01	30
5	0.098	357.345	0	1726	27	0.098	0	0	0	357.345	40	0.0414114			5	0.133	7958.88	3944	15797	27	0.133	12111.8	10915	13577	4152.93	40
6	0.098	421.225	0	1626	28	0.098	17.436	0	697	403.789	50	0.0467936			6	0.133	7966.16	3824	15939	28	0.133	12055	11047	13275	4088.81	50
7	0.098	563.727	0	1866	29	0.098	64.049	0	1169	499.678	60	0.0579058			7	0.133	8091.96	3902	16064	29	0.133	11993.7	11015	13364	3901.75	60	1
8	0.098	708.859	0	2210	30	0.098	80.087	0	1129	628.772	70	0.072866			8	0.133	7995.79	3868	15935	30	0.133	11942.5	10783	13301	3946.68	70	1.01152
9	0.098	4302.98	336	11208	31	0.098	439.858	0	1798	3863.12	80	0.447683	NT!		9	0.133	8645.58	4439	15764	31	0.133	11905.2	10981	13144	3259.61	80	0.835423	NT!
10	0.098	8652.44	1873	20477	32	0.098	1070.43	238	2596	7582.01	90	0.878651			10	0.133	9541.87	5921	15311	32	0.133	11775.7	10898	12876	2233.81	90	0.572514
11	0.098	10075.7	3118	20294	33	0.098	1446.53	827	2542	8629.15	100	1			11	0.133	10255.1	7251	14837	33	0.133	11637.7	10795	12811	1382.61	100	0.354356
12	0.098	6816.56	2151	15742	34	0.098	1421.1	811	3022	5395.46	110	0.62526			12	0.133	10719.3	8115	14962	34	0.133	11577.3	10797	12646	858.039	110	0.219911
13	0.098	4419.53	1231	9874	35	0.098	1534.52	860	3619	2885.01	120	0.334334			13	0.133	11592.3	9200	14747	35	0.133	11463.7	10504	12263	-128.583	120	-0.0329552
14	0.098	3973.71	1229	7925	36	0.098	1579.03	587	3694	2394.68	130	0.27751			14	0.133	11706.2	9458	14460	36	0.133	11450.2	10692	12275	-255.956	130	-0.0656003
15	0.098	3242.07	977	6500	37	0.098	1501.07	801	3276	1741	140	0.201758			15	0.133	11783.8	9468	14583	37	0.133	11436.8	10552	12310	-347	140	-0.0889345
16	0.098	2903.02	816	5318	38	0.098	1298.46	636	2835	1604.56	150	0.185946			16	0.133	11844.6	9737	14690	38	0.133	11413.2	10549	12326	-431.341	150	-0.110551
17	0.098	2606.37	607	4660	39	0.098	1186.43	524	2511	1419.94	160	0.164552			17	0.133	11880	9638	14454	39	0.133	11411.3	10528	12356	-468.657	160	-0.120115
18	0.098	2241.41	595	3615	40	0.098	1031.1	501	2269	1210.31	170	0.140259			18	0.133	11887.8	9861	14417	40	0.133	11390.2	10533	12350	-497.624	170	-0.127539
19	0.098	1966.56	394	3339	41	0.098	926.977	406	2093	1039.58	180	0.120473			19	0.133	11918.6	9971	14607	41	0.133	11407.4	10553	12333	-511.26	180	-0.131034
20	0.098	1892.19	519	3234	42	0.098	923.474	311	2144	968.72	190	0.112261			20	0.133	11924.5	9950	14493	42	0.133	11357.1	10534	12349	-567.32	190	-0.145401
21	0.098	1717.98	375	2917	43	0.098	817.924	236	1959	900.057	200	0.104304			21	0.133	11973.7	10119	14638	43	0.133	11473.2	10661	12302	-500.468	200	-0.128268
22	0.098	1359.63	214	2752	44	0.098	659.31	92	1602	700.324	210	0.0811579			22	0.133	12001.5	10074	14435	44	0.133	11478.6	10537	12254	-522.92	210	-0.134022
Katka 1618															Katka 1618
wt-NR-SYTOX-LB-10-video															wt-NR-SYTOX-LB-10-video
Cell 1	Area	Mean	Min	Max	Cell 1 Background	Area	Mean	Min	Max	Summ	Time [sec]	Normalized			Cell 1	Area	Mean	Min	Max	Cell 1 Background	Area	Mean	Min	Max	Summ	Time [sec]	Normalized
1	0.068	1776	124	4909	23	0.068	0	0	0	1776	0	0.116			1	0.183	8652.14	4128	15962	23	0.183	11376.9	10607	11993	2724.76	0
2	0.068	1801.31	0	5484	24	0.068	0	0	0	1801.31	10	0.117653			2	0.183	8641.66	4167	15623	24	0.183	11426	10724	12039	2784.29	10
3	0.068	1644.14	0	5206	25	0.068	0	0	0	1644.14	20	0.107387			3	0.183	8720.49	4136	15845	25	0.183	11449.3	10847	12153	2728.81	20
4	0.068	1577.01	0	4881	26	0.068	0	0	0	1577.01	30	0.103002			4	0.183	8711.44	4061	15855	26	0.183	11466.2	10846	12071	2754.78	30
5	0.068	1435.05	0	4895	27	0.068	0	0	0	1435.05	40	0.0937309			5	0.183	8745.81	4028	16179	27	0.183	11479.2	10740	12151	2733.39	40
6	0.068	1408.05	0	5178	28	0.068	0	0	0	1408.05	50	0.0919668			6	0.183	8761.98	4020	15814	28	0.183	11486.1	10731	12106	2724.13	50
7	0.068	1469.9	0	5214	29	0.068	0	0	0	1469.9	60	0.0960066			7	0.183	8765.33	4041	15743	29	0.183	11496.6	10845	12128	2731.28	60	1
8	0.068	11399.5	1393	26637	30	0.068	0	0	0	11399.5	70	0.744563			8	0.183	8754.8	4008	15801	30	0.183	11517	10750	12193	2762.17	70	1.01131
9	0.068	13045.3	2325	26637	31	0.068	1337.18	242	2861	11708.2	80	0.764721	NT!		9	0.183	9348.7	4710	15098	31	0.183	11525.6	10758	12166	2176.9	80	0.797023	NT!
10	0.068	17456.6	3975	35530	32	0.068	2146.28	550	4519	15310.4	90	1			10	0.183	9525.66	5009	14803	32	0.183	11519	10655	12179	1993.38	90	0.729833
11	0.068	13532.1	3366	25615	33	0.068	1923.23	865	3827	11608.9	100	0.758237			11	0.183	9620.23	5171	14742	33	0.183	11534.8	10854	12165	1914.57	100	0.700978
12	0.068	12244.5	3524	22739	34	0.068	1755.6	618	3463	10488.9	110	0.685084			12	0.183	9849.43	5455	14748	34	0.183	11522.1	10858	12143	1672.63	110	0.612397
13	0.068	9936.64	2876	20359	35	0.068	1474.53	549	2906	8462.1	120	0.552704			13	0.183	9948.01	5845	14741	35	0.183	11514.5	10814	12228	1566.52	120	0.573548
14	0.068	8617.73	2879	19808	36	0.068	1661.49	484	3210	6956.24	130	0.454348			14	0.183	10075.6	6021	14451	36	0.183	11514.6	10836	12206	1439	130	0.526858
15	0.068	7636.51	2566	20017	37	0.068	1599.3	501	3195	6037.21	140	0.394322			15	0.183	10179.7	6507	14642	37	0.183	11508.7	10911	12285	1329.03	140	0.486594
16	0.068	6846.15	2289	17858	38	0.068	1572.63	712	2748	5273.52	150	0.344441			16	0.183	10353	6896	14523	38	0.183	11521.1	10789	12198	1168.15	150	0.427691
17	0.068	6126.7	2190	15209	39	0.068	1560.22	837	2705	4566.48	160	0.298261			17	0.183	10515.5	7305	14409	39	0.183	11520	10816	12190	1004.51	160	0.367779
18	0.068	5184.48	1844	11862	40	0.068	1414.3	773	2282	3770.19	170	0.246251			18	0.183	10735.1	7660	14339	40	0.183	11513.9	10837	12256	778.832	170	0.285152
19	0.068	4452.15	1665	9174	41	0.068	1223.26	662	2038	3228.89	180	0.210896			19	0.183	10975.6	8365	14128	41	0.183	11518.7	10879	12344	543.114	180	0.198849
20	0.068	3561.8	1173	7411	42	0.068	1092.77	608	1663	2469.03	190	0.161266			20	0.183	11105.2	8476	14384	42	0.183	11500.4	10724	12097	395.194	190	0.144692
21	0.068	2585.15	618	5322	43	0.068	818.553	448	1408	1766.59	200	0.115385			21	0.183	11303.7	8625	14090	43	0.183	11518.3	10857	12176	214.56	200	0.0785564
22	0.068	1723.93	67	3469	44	0.068	642.966	339	1123	1080.96	210	0.0706033			22	0.183	11395.3	8788	14189	44	0.183	11516.3	10890	12255	121.013	210	0.0443063
Cell 2	Area	Mean	Min	Max	Cell 2 Background	Area	Mean	Min	Max	Summ	Time [sec]	Normalized			Cell 2	Area	Mean	Min	Max	Cell 2 Background	Area	Mean	Min	Max	Summ	Time [sec]	Normalized
1	0.126	1410.48	0	7756	23	0.126	0	0	0	1410.48	0	0.120554			1	0.232	8790.76	3855	14797	23	0.232	11372.4	10434	12066	2581.65	0
2	0.126	1396.7	0	7614	24	0.126	0	0	0	1396.7	10	0.119377			2	0.232	8794.18	3916	14797	24	0.232	11412.8	10699	12250	2618.62	10
3	0.126	1302.38	0	7401	25	0.126	0	0	0	1302.38	20	0.111315			3	0.232	8827.3	3891	14878	25	0.232	11471.6	10677	12298	2644.26	20	1
4	0.126	1212.84	0	7168	26	0.126	0	0	0	1212.84	30	0.103662			4	0.232	8862.37	3875	14841	26	0.232	11501.8	10561	12416	2639.41	30	0.998166
5	0.126	3946.47	0	14954	27	0.126	0	0	0	3946.47	40	0.337306	NT!		5	0.232	8903.99	3828	14906	27	0.232	11510.9	10549	12370	2606.89	40	0.985868	NT!
6	0.126	9552.84	96	30213	28	0.126	0	0	0	9552.84	50	0.816485			6	0.232	9232.08	4394	14063	28	0.232	11428.4	10618	12255	2196.36	50	0.830612
7	0.126	11474.2	658	34153	29	0.126	0	0	0	11474.2	60	0.980708			7	0.232	9287.5	4600	13848	29	0.232	11430.6	10622	12266	2143.12	60	0.810478
8	0.126	11700	874	32228	30	0.126	0	0	0	11700	70	1			8	0.232	9319.81	4688	13793	30	0.232	11415.8	10708	12209	2096.03	70	0.792672
9	0.126	11495.5	1045	30909	31	0.126	0	0	0	11495.5	80	0.982527			9	0.232	9354.33	4852	13661	31	0.232	11415.7	10691	12257	2061.37	80	0.779564
10	0.126	9319.61	696	27445	32	0.126	0	0	0	9319.61	90	0.796551			10	0.232	9419.95	4917	13688	32	0.232	11402.6	10750	12249	1982.6	90	0.749775
11	0.126	8311.25	694	30006	33	0.126	0	0	0	8311.25	100	0.710366			11	0.232	9475.43	5149	13438	33	0.232	11374.6	10632	12125	1899.21	100	0.718238
12	0.126	6860.61	281	31762	34	0.126	0	0	0	6860.61	110	0.586379			12	0.232	9505.55	5493	13307	34	0.232	11362	10677	12171	1856.41	110	0.702052
13	0.126	5288.62	36	26977	35	0.126	0	0	0	5288.62	120	0.45202			13	0.232	9576.56	5669	13386	35	0.232	11364.8	10690	12129	1788.24	120	0.676273
14	0.126	4273.49	0	21882	36	0.126	0	0	0	4273.49	130	0.365257			14	0.232	9628.21	5839	13084	36	0.232	11349.4	10675	12054	1721.23	130	0.65093
15	0.126	3405.62	0	16704	37	0.126	0	0	0	3405.62	140	0.29108			15	0.232	9780.85	6294	12950	37	0.232	11326.8	10685	11928	1545.95	140	0.584644
16	0.126	2787.61	0	12770	38	0.126	0	0	0	2787.61	150	0.238258			16	0.232	9908.8	6845	12808	38	0.232	11284.8	10699	11940	1375.96	150	0.520359
17	0.126	2067.14	0	8931	39	0.126	0	0	0	2067.14	160	0.176679			17	0.232	10077.8	7331	12462	39	0.232	11265.5	10589	11949	1187.76	160	0.449182
18	0.126	1546.68	0	6385	40	0.126	0	0	0	1546.68	170	0.132196			18	0.232	10247.5	8037	12254	40	0.232	11239.3	10588	11832	991.825	170	0.375086
19	0.126	979.217	0	4124	41	0.126	0.015	0	10	979.202	180	0.0836928			19	0.232	10363.5	8246	12144	41	0.232	11228.9	10505	11799	865.476	180	0.327303
20	0.126	683.278	0	2815	42	0.126	0.699	0	99	682.579	190	0.0583403			20	0.232	10410.5	8323	12011	42	0.232	11221.8	10540	11809	811.346	190	0.306833
21	0.126	479.599	0	2146	43	0.126	0.184	0	54	479.415	200	0.0409758			21	0.232	10439.5	8428	12028	43	0.232	11218.1	10650	11870	778.614	200	0.294454
22	0.126	380.02	0	1869	44	0.126	1.718	0	115	378.302	210	0.0323336			22	0.232	10447.6	8526	12002	44	0.232	11212.8	10658	11762	765.177	210	0.289373
Cell 4	Area	Mean	Min	Max	Cell 4 Background	Area	Mean	Min	Max	Summ	Time [sec]	Normalized			Cell 4	Area	Mean	Min	Max	Cell 4 Background	Area	Mean	Min	Max	Summ	Time [sec]	Normalized
1	0.163	3220.59	0	10728	23	0.163	0	0	0	3220.59	0	0.212759			1	0.078	6585.98	4256	13471	23	0.078	11436.1	10766	12156	4850.13	0
2	0.163	3371.03	0	11012	24	0.163	0	0	0	3371.03	10	0.222697			2	0.078	6615.01	4263	14658	24	0.078	11474.6	10774	12070	4859.55	10	1
3	0.163	3392.65	0	10915	25	0.163	0	0	0	3392.65	20	0.224126			3	0.078	6635.69	4271	13510	25	0.078	11590.4	10620	12392	4954.68	20	1.01957
4	0.163	6411.4	0	31762	26	0.163	0	0	0	6411.4	30	0.423551	NT!		4	0.078	6602.81	4181	14299	26	0.078	11616.3	10763	12347	5013.54	30	1.03169	NT!
5	0.163	12185.3	1565	38358	27	0.163	0	0	0	12185.3	40	0.804984			5	0.078	7297.69	4542	13509	27	0.078	11570.2	10797	12323	4272.48	40	0.879192
6	0.163	14125.3	2343	47818	28	0.163	0	0	0	14125.3	50	0.933149			6	0.078	7445.09	4769	13165	28	0.078	11573.8	10706	12423	4128.7	50	0.849604
7	0.163	15137.3	2619	48508	29	0.163	0	0	0	15137.3	60	1			7	0.078	7586.08	4852	12959	29	0.078	11566.9	10652	12242	3980.86	60	0.819182
8	0.163	14958.9	2583	45187	30	0.163	0	0	0	14958.9	70	0.988214			8	0.078	7712.1	5023	12930	30	0.078	11578.5	10688	12321	3866.37	70	0.795623
9	0.163	14547.3	2485	42707	31	0.163	0	0	0	14547.3	80	0.961028			9	0.078	7795.48	5123	13265	31	0.078	11554.9	10707	12198	3759.43	80	0.773617
10	0.163	14009.6	2378	38494	32	0.163	0	0	0	14009.6	90	0.925505			10	0.078	7904.59	5281	13437	32	0.078	11563.4	10791	12225	3658.86	90	0.75292
11	0.163	13131.2	2906	40237	33	0.163	0.067	0	49	13131.2	100	0.867473			11	0.078	8093.84	5660	13220	33	0.078	11527.8	10748	12254	3433.95	100	0.70664
12	0.163	11273.8	2486	38353	34	0.163	0.261	0	181	11273.5	110	0.744754			12	0.078	8103.23	6024	12663	34	0.078	11515	10593	12141	3411.75	110	0.70207
13	0.163	9947.48	2024	38134	35	0.163	0	0	0	9947.48	120	0.657151			13	0.078	8251.07	6452	12342	35	0.078	11500.7	10657	12224	3249.63	120	0.668709
14	0.163	7857.15	1452	30118	36	0.163	0	0	0	7857.15	130	0.51906			14	0.078	8813.95	7212	12375	36	0.078	11472.5	10748	12215	2658.56	130	0.54708
15	0.163	6497.14	1207	24726	37	0.163	0.027	0	40	6497.12	140	0.429213			15	0.078	8987.92	7476	12179	37	0.078	11451.6	10620	12129	2463.67	140	0.506975
16	0.163	5367.11	915	19399	38	0.163	0.942	0	104	5366.17	150	0.3545			16	0.078	9147.15	7745	11925	38	0.078	11433.2	10632	12166	2286.02	150	0.470417
17	0.163	4594.22	549	15943	39	0.163	1.647	0	134	4592.57	160	0.303395			17	0.078	9416.59	8059	12209	39	0.078	11414.4	10633	11972	1997.82	160	0.411111
18	0.163	3653.51	260	12231	40	0.163	3.805	0	190	3649.71	170	0.241107			18	0.078	9529.43	8089	11868	40	0.078	11392.9	10620	12115	1863.46	170	0.383464
19	0.163	2745.72	82	9101	41	0.163	0.209	0	87	2745.51	180	0.181374			19	0.078	9810.44	8493	11827	41	0.078	11380.2	10607	11885	1569.79	180	0.323032
20	0.163	2043.14	0	6955	42	0.163	0.503	0	116	2042.64	190	0.134941			20	0.078	9956.08	8588	11918	42	0.078	11357.2	10639	11887	1401.13	190	0.288326
21	0.163	1300.94	0	5000	43	0.163	0.153	0	49	1300.79	200	0.0859328			21	0.078	10021.2	8655	11823	43	0.078	11374.6	10605	12019	1353.38	200	0.2785
22	0.163	941.253	0	3954	44	0.163	4.145	0	184	937.108	210	0.0619073			22	0.078	10052.4	8735	11852	44	0.078	11366.2	10632	11904	1313.83	210	0.270361
Cell 5	Area	Mean	Min	Max	Cell 5 Background	Area	Mean	Min	Max	Summ	Time [sec]	Normalized			Cell 5	Area	Mean	Min	Max	Cell 5 Background	Area	Mean	Min	Max	Summ	Time [sec]	Normalized
1	0.159	834.844	0	3348	23	0.159	0	0	0	834.844	0	0.0575058			1	0.23	9312.03	4087	18975	23	0.23	12176.8	11014	13624	2864.77	0
2	0.159	710.853	0	4214	24	0.159	0	0	0	710.853	10	0.048965			2	0.23	9373.99	4014	19950	24	0.23	11762.3	10466	12732	2388.3	10
3	0.159	720.026	0	3773	25	0.159	0	0	0	720.026	20	0.0495969			3	0.23	9399.37	3975	20075	25	0.23	11685.1	10441	12635	2285.76	20
4	0.159	625.147	0	3595	26	0.159	0	0	0	625.147	30	0.0430614			4	0.23	9344.19	4106	18739	26	0.23	11659.5	10496	12568	2315.3	30
5	0.159	553.713	0	3208	27	0.159	0	0	0	553.713	40	0.0381409			5	0.23	9345.07	4072	18480	27	0.23	11656.3	10579	12580	2311.25	40	1
6	0.159	1427.86	0	9096	28	0.159	0	0	0	1427.86	50	0.0983539			6	0.23	9339.49	4118	17535	28	0.23	11642.7	10530	12522	2303.16	50	0.996499
7	0.159	8617.86	1152	33162	29	0.159	0	0	0	8617.86	60	0.593616	NT!		7	0.23	9709.76	4419	17383	29	0.23	11624.2	10553	12477	1914.45	60	0.828316	NT!
8	0.159	11428.2	2933	33885	30	0.159	0	0	0	11428.2	70	0.787196			8	0.23	9830.7	4757	16719	30	0.23	11630.8	10304	12483	1800.13	70	0.778854
9	0.159	12773.2	3594	34692	31	0.159	0	0	0	12773.2	80	0.879847			9	0.23	9915.5	5010	16395	31	0.23	11606.4	10597	12517	1690.92	80	0.731605
10	0.159	13471.9	3800	34708	32	0.159	0	0	0	13471.9	90	0.927971			10	0.23	9956.9	5078	16071	32	0.23	11605.1	10576	12462	1648.25	90	0.713142
11	0.159	14517.6	4403	35181	33	0.159	0	0	0	14517.6	100	1			11	0.23	9992.14	5204	16197	33	0.23	11612.6	10523	12462	1620.42	100	0.701099
12	0.159	14105.2	4175	36533	34	0.159	0	0	0	14105.2	110	0.971594			12	0.23	10025.1	5443	15564	34	0.23	11609.5	10471	12465	1584.4	110	0.685516
13	0.159	13822.9	4368	37339	35	0.159	0	0	0	13822.9	120	0.95215			13	0.23	10079.3	5551	15498	35	0.23	11614.7	10510	12341	1535.36	120	0.664297
14	0.159	13513.6	3618	36397	36	0.159	0.085	0	73	13513.6	130	0.930843			14	0.23	10133	5657	15325	36	0.23	11607.6	10743	12432	1474.53	130	0.63798
15	0.159	12042.4	4065	35254	37	0.159	0.873	0	108	12041.5	140	0.829447			15	0.23	10134.5	5558	15173	37	0.23	11605.1	10650	12567	1470.61	140	0.636285
16	0.159	10103	3289	34251	38	0.159	16.26	0	255	10086.7	150	0.694793			16	0.23	10300.1	6647	14798	38	0.23	11597.3	10449	12406	1297.17	150	0.561243
17	0.159	7623.16	1856	26607	39	0.159	81.94	0	596	7541.22	160	0.519455			17	0.23	10523.9	6993	14638	39	0.23	11569.1	10520	12255	1045.21	160	0.452227
18	0.159	6399.96	1289	28488	40	0.159	198.898	0	787	6201.06	170	0.427142			18	0.23	10607.7	7712	14590	40	0.23	11578.9	10589	12254	971.218	170	0.420213
19	0.159	6013.85	1315	27388	41	0.159	247.385	0	757	5766.47	180	0.397206			19	0.23	10654.5	7730	14527	41	0.23	11583.8	10640	12309	929.345	180	0.402096
20	0.159	5127.91	1236	23900	42	0.159	309.469	0	856	4818.44	190	0.331904			20	0.23	10664.1	7738	14513	42	0.23	11581	10551	12296	916.926	190	0.396723
21	0.159	4284.13	1051	20193	43	0.159	243.628	0	836	4040.5	200	0.278318			21	0.23	10719.6	7966	14298	43	0.23	11592.9	10517	12267	873.364	200	0.377875
22	0.159	3784.41	919	17278	44	0.159	292.519	0	881	3491.89	210	0.240529			22	0.23	10739.5	8006	14228	44	0.23	11589.2	10339	12311	849.748	210	0.367657
Cell 6	Area	Mean	Min	Max	Cell 6 Background	Area	Mean	Min	Max	Summ	Time [sec]	Normalized			Cell 6	Area	Mean	Min	Max	Cell 6 Background	Area	Mean	Min	Max	Summ	Time [sec]	Normalized
1	0.097	2525.66	45	7824	23	0.097	44.92	0	2150	2480.74	0	0.175346			1	0.182	8616.67	4128	15874	23	0.182	11543.3	10881	12250	2926.66	0
2	0.097	2652.01	0	8066	24	0.097	2.611	0	407	2649.4	10	0.187267			2	0.182	8580.77	4167	15763	24	0.182	11576.4	10918	12173	2995.66	10
3	0.097	2557.55	0	8197	25	0.097	0	0	0	2557.55	20	0.180774			3	0.182	8845.04	4136	16488	25	0.182	11601.1	10788	12179	2756.03	20
4	0.097	2486.76	0	7895	26	0.097	0.001	0	1	2486.76	30	0.175771			4	0.182	8733.61	4061	16279	26	0.182	11606.1	10871	12229	2872.45	30
5	0.097	2385.24	0	7921	27	0.097	0	0	0	2385.24	40	0.168595			5	0.182	8747.39	4028	16113	27	0.182	11616.9	10958	12177	2869.53	40
6	0.097	2349.91	0	7940	28	0.097	0	0	0	2349.91	50	0.166098			6	0.182	8763.42	4020	15987	28	0.182	11629.9	10848	12369	2866.49	50	1
7	0.097	2276.79	0	7834	29	0.097	0	0	0	2276.79	60	0.16093			7	0.182	8770.67	4041	15855	29	0.182	11631.3	10954	12336	2860.68	60	0.997975
8	0.097	9500.79	1673	25897	30	0.097	0	0	0	9500.79	70	0.671542	NT!		8	0.182	8772.28	4008	15922	30	0.182	11640.8	10838	12209	2868.55	70	1.00072	NT!
9	0.097	12854.3	2983	28803	31	0.097	0.041	0	33	12854.2	80	0.908572			9	0.182	9362.72	4710	15473	31	0.182	11650.3	10926	12203	2287.61	80	0.798053
10	0.097	13734	4391	28910	32	0.097	0.498	0	143	13733.5	90	0.970721			10	0.182	9546.59	5009	15167	32	0.182	11643.5	10996	12350	2096.96	90	0.731542
11	0.097	14150.7	4916	27101	33	0.097	2.941	0	199	14147.7	100	1			11	0.182	9638.59	5171	15026	33	0.182	11660.5	10858	12243	2021.92	100	0.705365
12	0.097	11325.1	4309	25161	34	0.097	12.892	0	295	11312.2	110	0.799581			12	0.182	9878.46	5455	14791	34	0.182	11629.8	10881	12190	1751.36	110	0.610978
13	0.097	9840.45	3546	22351	35	0.097	190.144	0	571	9650.3	120	0.68211			13	0.182	9972.88	5845	15049	35	0.182	11624.9	10973	12193	1651.98	120	0.576309
14	0.097	8042.51	2943	20069	36	0.097	335.955	2	632	7706.56	130	0.544721			14	0.182	10110.4	6021	14648	36	0.182	11629	10879	12185	1518.59	130	0.529774
15	0.097	6701.78	2344	16400	37	0.097	298.55	0	646	6403.23	140	0.452598			15	0.182	10230	6507	14836	37	0.182	11612.5	10891	12208	1382.45	140	0.482281
16	0.097	5766.6	2100	13563	38	0.097	297.841	0	708	5468.76	150	0.386547			16	0.182	10361.4	6896	14523	38	0.182	11627.3	10930	12212	1265.93	150	0.44163
17	0.097	5112.66	1815	12309	39	0.097	331.614	0	778	4781.05	160	0.337938			17	0.182	10524.3	7305	14409	39	0.182	11617.8	10886	12282	1093.52	160	0.381485
18	0.097	4464.03	1658	10903	40	0.097	371.503	0	773	4092.52	170	0.289271			18	0.182	10740.2	7660	14339	40	0.182	11615.1	10995	12203	874.946	170	0.305233
19	0.097	3957.23	1374	9927	41	0.097	416.433	0	791	3540.8	180	0.250273			19	0.182	10962.4	8365	14164	41	0.182	11619.9	11005	12246	657.588	180	0.229405
20	0.097	3475.26	1356	8114	42	0.097	400.929	0	925	3074.34	190	0.217302			20	0.182	11104	8476	14384	42	0.182	11623.3	10783	12148	519.329	190	0.181173
21	0.097	2631.31	924	6588	43	0.097	275.642	0	669	2355.67	200	0.166505			21	0.182	11311.5	8625	14090	43	0.182	11619.4	10834	12208	307.867	200	0.107402
22	0.097	2249.27	644	5905	44	0.097	312.01	0	736	1937.26	210	0.136931			22	0.182	11412.8	8788	14189	44	0.182	11617.6	10937	12136	204.829	210	0.0714564
Wt summary															Wt summary
												mean	error														mean	error
0.175387	0.213079	0.0441428	0.00279807	0.0261753	0.0207326	0.0579058	0.107387	0.111315	0.222697	0.0495969	0.166098	0.0997762	0.0224772		1	1	1	1	1	1	1	1	1	1	1	1	1	0
0.171857	0.175428	0.0421949	0.00207927	0.0205268	0.0161703	0.072866	0.103002	0.103662	0.224126	0.0430614	0.16093	0.0946586	0.021303		0.997247	0.963503	0.9822	0.984906	1.00444	0.987173	1.01152	1.01131	0.998166	1.01957	0.996499	0.997975	0.996209	0.00440338
0.426147	0.299919	0.23121	0.590202	0.440868	0.481566	0.447683	0.0937309	0.337306	0.423551	0.0381409	0.671542	0.373489	0.0536891		0.96061	0.86744	0.923265	0.959288	0.794871	0.902678	0.835423	0.797023	0.985868	1.03169	0.828316	1.00072	0.907266	0.0236752
0.661043	0.566271	0.47781	0.935565	0.787388	0.945293	0.878651	0.0919668	0.816485	0.804984	0.0983539	0.908572	0.664365	0.0874088		0.889853	0.78979	0.881434	0.87483	0.719697	0.776811	0.572514	0.729833	0.830612	0.879192	0.778854	0.798053	0.793456	0.0262871
0.792556	0.759871	0.618648	1	0.83589	0.967609	1	0.0960066	0.980708	0.933149	0.593616	0.970721	0.795731	0.0759509		0.855045	0.744628	0.852462	0.821598	0.675205	0.715995	0.354356	0.700978	0.810478	0.849604	0.731605	0.731542	0.736958	0.0393694
0.898585	0.871037	0.81005	0.993136	0.908971	1	0.62526	0.744563	1	1	0.787196	1	0.886566	0.0356635		0.837776	0.71559	0.835779	0.769733	0.633139	0.66061	0.219911	0.612397	0.792672	0.819182	0.713142	0.705365	0.692941	0.0483909
0.93754	0.931739	0.95578	0.898835	1	0.974992	0.334334	0.764721	0.982527	0.988214	0.879847	0.799581	0.870676	0.053243		0.82335	0.700193	0.810848	0.724964	0.599406	0.629844	0	0.573548	0.779564	0.795623	0.701099	0.610978	0.645785	0.0637993
0.990956	0.948364	0.988511	0.813734	0.981076	0.930223	0.27751	1	0.796551	0.961028	0.927971	0.68211	0.85817	0.0598328		0.810707	0.685079	0.798301	0.692477	0.567	0.593283	0	0.526858	0.749775	0.773617	0.685516	0.576309	0.621577	0.0628163
1	1	1	0.501273	0.972063	0.777287	0.201758	0.758237	0.710366	0.925505	1	0.544721	0.782601	0.074076		0.793171	0.664065	0.783764	0.668714	0.528049	0.56435	0	0.486594	0.718238	0.75292	0.664297	0.529774	0.596161	0.0618816
0.891514	0.986457	0.966065	0.273852	0.907089	0.653005	0.185946	0.685084	0.586379	0.867473	0.971594	0.452598	0.702255	0.080555		0.781538	0.650139	0.773077	0.637474	0.415482	0.529825	0	0.427691	0.702052	0.70664	0.63798	0.482281	0.562015	0.0624781
0.878233	0.747727	0.834673	0.163513	0.859394	0.538164	0.164552	0.552704	0.45202	0.744754	0.95215	0.386547	0.606203	0.0788051		0.657618	0.635128	0.668395	0.605408	0.374355	0.50195	0	0.367779	0.676273	0.70207	0.636285	0.44163	0.522241	0.058633
0.791831	0.669693	0.81516	0.108237	0.809557	0.472641	0.140259	0.454348	0.365257	0.657151	0.930843	0.337938	0.546076	0.0790139		0.61892	0.617722	0.646651	0.499143	0.354497	0.451763	0	0.285152	0.65093	0.668709	0.561243	0.381485	0.478018	0.0572346
0.723908	0.614193	0.754802	0.0608888	0.741039	0.42054	0.120473	0.394322	0.29108	0.51906	0.829447	0.289271	0.479919	0.0745011		0.557519	0.493422	0.630331	0.466853	0.340062	0.39123	0	0.198849	0.584644	0.54708	0.452227	0.305233	0.413954	0.0522444
SigD KO															SigD KO
Katka 1638- SigD-NR-SYTOX-exp-Highpressure-2															Katka 1638- SigD-NR-SYTOX-exp-Highpressure-2
Cell 1	Area	Mean	Min	Max	Cell 1 Background	Area	Mean	Min	Max	Summ	Time [sec]	Normalized			Cell 1	Area	Mean	Min	Max	Cell 1 Background	Area	Mean	Min	Max	Summ	Time [sec]	Normalized
1	3.853	1220.83	0	5664	5	3.853	0	0	0	1220.83	0	0.0514744			1	5.357	9538.32	5165	17898	5	5.357	12632.7	11299	13628	3094.34	0	1
2	3.853	14277.9	1421	65535	6	3.853	16.476	0	381	14261.4	900	0.601308			2	5.357	9790.72	6010	17802	6	5.357	13083.8	11634	14006	3293.05	900	1.06422
3	3.853	23973.7	6106	65535	7	3.853	256.442	0	1882	23717.3	1800	1			3	5.357	10424.8	6836	18867	7	5.357	13072.8	12183	13959	2648.03	1800	0.855765
4	3.853	19035.3	0	65535	8	3.853	0	0	0	19035.3	5400	0.80259			4	5.357	10280.1	7734	16364	8	5.357	13146.8	11723	14121	2866.75	5400	0.926452
Cell 2	Area	Mean	Min	Max	Cell 2 Background	Area	Mean	Min	Max	Summ	Time [sec]	Normalized			Cell 2	Area	Mean	Min	Max	Cell 2 Background	Area	Mean	Min	Max	Summ	Time [sec]	Normalized
1	4.47	725.42	0	3834	5	4.47	0	0	0	725.42	0	0.0331811			1	3.883	7534.24	5143	14767	5	3.883	12285.8	11556	12891	4751.59	0	1
2	4.47	18148.3	2232	65535	6	4.47	0.037	0	39	18148.3	900	0.830112			2	3.883	8402.43	6105	16209	6	3.883	12706.4	11871	13435	4303.99	900	0.905801
3	4.47	21862.4	3065	65535	7	4.47	0	0	0	21862.4	1800	1			3	3.883	9024.61	7202	14106	7	3.883	12693.4	11929	13406	3668.8	1800	0.77212
4	4.47	16407.1	0	65535	8	4.47	0	0	0	16407.1	5400	0.750469	NT!		4	3.883	9557.77	8013	13192	8	3.883	12843	11689	13529	3285.22	5400	0.691394	NT!
Cell 3	Area	Mean	Min	Max	Cell 3 Background	Area	Mean	Min	Max	Summ	Time [sec]	Normalized			Cell 3	Area	Mean	Min	Max	Cell 3 Background	Area	Mean	Min	Max	Summ	Time [sec]	Normalized
1	5.623	255.581	0	2953	5	5.623	0	0	0	255.581	0	0.0103287			1	7.398	10651.3	5510	21189	5	7.398	12701.4	11721	13727	2050.14	0	1
2	5.623	24782.3	1948	65535	6	5.623	41.134	0	947	24741.1	900	0.999852			2	7.398	11386.5	6933	21450	6	7.398	13166.5	11902	14272	1780.05	900	0.868257
3	5.623	24857	5471	65535	7	5.623	112.209	0	1512	24744.8	1800	1			3	7.398	11613.8	7645	20731	7	7.398	13190.7	12237	14360	1576.87	1800	0.769151
4	5.623	17494.9	0	65535	8	5.623	5.064	0	681	17489.9	5400	0.70681			4	7.398	11581.5	8506	19920	8	7.398	13659.3	11880	15362	2077.76	5400	1.01347
Cell 4	Area	Mean	Min	Max	Cell 4 Background	Area	Mean	Min	Max	Summ	Time [sec]	Normalized			Cell 4	Area	Mean	Min	Max	Cell 4 Background	Area	Mean	Min	Max	Summ	Time [sec]	Normalized
1	3.367	1868.23	0	6768	5	3.367	0	0	0	1868.23	0	0.0843137			9	5.002	10830.1	6069	20885	13	5.002	12067.4	10866	12822	1237.27	0	1
2	3.367	2713.97	0	12929	6	3.367	0	0	0	2713.97	900	0.122482			10	5.002	10982.8	7239	20305	14	5.002	12487.2	11310	13333	1504.39	900	1.21589
3	3.367	16001.1	3014	44414	7	3.367	0	0	0	16001.1	1800	0.72213			11	5.002	11627	8273	18185	15	5.002	12467.1	11625	13149	840.076	1800	0.678974
4	3.367	22158.1	4907	65535	8	3.367	0	0	0	22158.1	5400	1			12	5.002	12254.7	10323	18105	16	5.002	12598.1	11592	13490	343.44	5400	0.277578
Cell 5	Area	Mean	Min	Max	Cell 5 Background	Area	Mean	Min	Max	Summ	Time [sec]	Normalized			Cell 5	Area	Mean	Min	Max	Cell 5 Background	Area	Mean	Min	Max	Summ	Time [sec]	Normalized
1	6.38	1724.04	0	12276	5	6.38	0	0	0	1724.04	0	0.0549587			17	7.681	10351.4	5523	22362	21	7.681	11856.3	9624	12656	1504.91	0	1
2	6.38	27007.9	1648	65535	6	6.38	0	0	0	27007.9	900	0.860956			18	7.681	11459.4	7384	21914	22	7.681	12330.5	9591	13128	871.104	900	0.57884
3	6.38	31369.7	2276	65535	7	6.38	0	0	0	31369.7	1800	1			19	7.681	12039.1	8911	19881	23	7.681	12365.4	10881	13119	326.336	1800	0.216847
4	6.38	26135.6	700	65535	8	6.38	0	0	0	26135.6	5400	0.833149			20	7.681	13768	11475	17143	24	7.681	12588.3	10838	13635	-1179.74	5400	0
Katka 1647- SigD-NR-SYTOX-1															Katka 1647- SigD-NR-SYTOX-1
Cell 1	Area	Mean	Min	Max	Cell 1 Background	Area	Mean	Min	Max	Summ	Time [sec]	Normalized			Cell 1	Area	Mean	Min	Max	Cell 1 Background	Area	Mean	Min	Max	Summ	Time [sec]	Normalized
1	6.245	885.358	426	3157	5	6.245	559.438	459	692	325.92	0	0.223596			1	6.363	8253.55	5132	17676	5	6.363	11761.3	10546	12479	3507.76	0	1
2	6.245	2013.57	704	8108	6	6.245	929.121	746	1129	1084.45	900	0.743984			2	6.363	8581.29	5558	17548	6	6.363	12032.1	10797	12741	3450.77	900	0.983754
3	6.245	2318.8	668	9577	7	6.245	861.179	708	1023	1457.63	1800	1			3	6.363	8700.52	5835	16137	7	6.363	11837.4	9775	12695	3136.84	1800	0.894257
4	6.245	874.865	462	6750	8	6.245	685.132	552	844	189.733	5400	0.130166	NT!		4	6.363	10958.4	8743	15021	8	6.363	11956.2	9861	12667	997.802	5400	0.284455	NT!
Cell 2	Area	Mean	Min	Max	Cell 2 Background	Area	Mean	Min	Max	Summ	Time [sec]	Normalized			Cell 2	Area	Mean	Min	Max	Cell 2 Background	Area	Mean	Min	Max	Summ	Time [sec]	Normalized
1	2.903	1674.27	549	5509	5	2.903	541.515	434	702	1132.76	0	0.300487			9	4.153	10514.9	6185	23221	13	4.153	12820	11902	13595	2305.14	0	1
2	2.903	4475.3	801	15462	6	2.903	705.56	578	838	3769.74	900	1			10	4.153	12065.9	7767	21902	14	4.153	13081	12271	13885	1015.09	900	0.44036
3	2.903	3833.39	668	12365	7	2.903	656.54	543	783	3176.85	1800	0.842723			11	4.153	12065.5	8804	19793	15	4.153	12826.2	11482	13582	760.742	1800	0.330019
4	2.903	610.233	411	1108	8	2.903	545.962	454	643	64.271	5400	0.0170492	NT!		12	4.153	15032.9	12705	19521	16	4.153	12879.6	11492	13759	-2153.36	5400	0	NT!
Cell 3	Area	Mean	Min	Max	Cell 3 Background	Area	Mean	Min	Max	Summ	Time [sec]	Normalized			Cell 3	Area	Mean	Min	Max	Cell 3 Background	Area	Mean	Min	Max	Summ	Time [sec]	Normalized
1	2.066	700.131	408	1505	5	2.903	541.515	434	702	158.616	0	0.0324171			1	4.618	11181.5	5855	23580	13	4.153	12820	11902	13595	1638.48	0	1
2	2.066	5598.54	1175	16769	6	2.903	705.56	578	838	4892.98	900	1			2	4.618	12398.1	7637	22170	14	4.153	13081	12271	13885	682.895	900	0.416784
3	2.066	4076	903	14486	7	2.903	656.54	543	783	3419.46	1800	0.698851			3	4.618	12531.8	8288	20115	15	4.153	12826.2	11482	13582	294.448	1800	0.179707
4	2.066	703.693	450	1731	8	2.903	545.962	454	643	157.731	5400	0.0322362			4	4.618	14642	12279	18322	16	4.153	12879.6	11492	13759	-1762.47	5400	0
Katka 1656-SigD-NR-SYTOX-exp-highpresure-1															Katka 1656-SigD-NR-SYTOX-exp-highpresure-1
Cell 1	Area	Mean	Min	Max	Cell 1 Background	Area	Mean	Min	Max	Summ	Time [sec]	Normalized			Cell 1	Area	Mean	Min	Max	Cell 1 Background	Area	Mean	Min	Max	Summ	Time [sec]	Normalized
1	3.532	1286.71	708	2664	5	3.532	715.402	605	821	571.307	0	0.254154			5	3.6	8225.34	3984	16936	9	3.6	12320.8	10801	14019	4095.47	0	1
2	3.532	3159.08	1118	20567	6	3.532	911.203	755	1060	2247.88	900	1			6	3.6	8837.92	5003	16718	10	3.6	13593.3	11537	15972	4755.39	900	1.16113
3	3.532	2135.36	951	13236	7	3.532	884.045	766	1024	1251.31	1800	0.556663			7	3.6	8743.5	5392	15944	11	3.6	13374	11771	15705	4630.48	1800	1.13063
4	3.532	1974.58	895	12113	8	3.532	1130	936	1341	844.577	5400	0.375722			8	3.6	8293.87	5767	14116	12	3.6	12440.5	10464	14553	4146.63	5400	1.01249
Cell 2	Area	Mean	Min	Max	Cell 2 Background	Area	Mean	Min	Max	Summ	Time [sec]	Normalized			Cell 2	Area	Mean	Min	Max	Cell 2 Background	Area	Mean	Min	Max	Summ	Time [sec]	Normalized
9	1.483	1226.72	883	1858	13	1.483	706.239	575	877	520.479	0	0.225191			1	6.266	8310.78	4448	19319	5	6.266	11447.9	10923	12111	3137.08	0	1
10	1.483	3053.17	1776	6835	14	1.483	741.889	615	947	2311.28	900	1			2	6.266	8915.17	5354	18291	6	6.266	12419.6	11805	13298	3504.39	900	1.11709
11	1.483	2223.77	952	5131	15	1.483	724.177	615	971	1499.59	1800	0.648814			3	6.266	9334.14	5717	17285	7	6.266	12302.3	11648	13300	2968.19	1800	0.946166
12	1.483	2159.75	893	5272	16	1.483	741.134	587	878	1418.61	5400	0.613778			4	6.266	9069.32	6250	14529	8	6.266	11448.9	10630	12447	2379.63	5400	0.75855
Cell 3	Area	Mean	Min	Max	Cell 3 Background	Area	Mean	Min	Max	Summ	Time [sec]	Normalized			Cell 3	Area	Mean	Min	Max	Cell 3 Background	Area	Mean	Min	Max	Summ	Time [sec]	Normalized
1	1.39	1451.18	856	2307	5	1.39	766.751	659	894	684.431	0	0.177506			1	4.901	9754.91	4610	25193	5	4.901	15353.4	13215	17617	5598.48	0	1
2	1.39	4214.24	1485	8518	6	1.39	884.252	695	1041	3329.99	900	0.863626			2	4.901	9947.21	6087	23666	6	4.901	16867.3	14820	18940	6920.09	900	1.23607
3	1.39	4434.31	1370	8663	7	1.39	841.185	690	1000	3593.13	1800	0.931869			3	4.901	10097.7	6463	24756	7	4.901	16702.4	14431	18651	6604.68	1800	1.17973
4	1.39	5003.09	1762	9265	8	1.39	1147.27	790	1562	3855.83	5400	1			4	4.901	9322.99	6843	17489	8	4.901	15248.3	13340	17049	5925.33	5400	1.05838
SigD summary															SigD summary
											mean	error														mean	error
0.0514744	0.0331811	0.0103287	0.0843137	0.0549587	0.223596	0.300487	0.0324171	0.254154	0.225191	0.177506	0.131601	0.0318565			1	1	1	1	1	1	1	1	1	1	1	1	0
0.601308	0.830112	0.999852	0.122482	0.860956	0.743984	1	1	1	1	0.863626	0.820211	0.0801002			1.06422	0.905801	0.868257	1.21589	0.57884	0.983754	0.44036	0.416784	1.16113	1.11709	1.23607	0.908018	0.0909682
1	1	1	0.72213	1	1	0.842723	0.698851	0.556663	0.648814	0.931869	0.854641	0.0508775			0.855765	0.77212	0.769151	0.678974	0.216847	0.894257	0.330019	0.179707	1.13063	0.946166	1.17973	0.723034	0.103739
0.80259	0.750469	0.70681	1	0.833149	0.130166	0.0170492	0.0322362	0.375722	0.613778	1	0.56927	0.111701			0.926452	0.691394	1.01347	0.277578	0	0.284455	0	0	1.01249	0.75855	1.05838	0.547525	0.132957

## Sheet: Fig 4a
	The same marker was used for both gels

## Sheet: Fig.4 chart b
	1925 + 1922		1925+1922 +Dnase		Number of recipients 10-4			transformation efficiency %				1944+1940		1944+1940 +Dnase		Number of recipients 10-4			transformation efficiency %				1925+2317 10-4		1925+2317 +Dnase		Number of recipients 10-4			transformation efficiency %				1925+2380		1925+2380 +Dnase		Number of recipients 10-4			transformation efficiency %
E1	221		0		423						E1	22		0		288						E1	8		0		497						E1	0		0		284
E2	194		0		344						E2	30		0		262						E2	9		0		447						E2	0		0		301
E3	201		0		508						E3	27		0		293						E3	17		0		520						E3	0		0		332
CFU/ml								transformation efficiency %			CFU/ml								transformation efficiency %			CFU/ml								transformation efficiency %			CFU/ml								transformation efficiency %
	1925 + 1922		1925+1922 +Dnase		Number of recipients 10-4			empty	Dnase			1944+1940		1944+1940 +Dnase		Number of recipients 10-4			empty	Dnase			1925+2317 10-4		1925+2317 +Dnase		Number of recipients 10-4			empty	Dnase			1925+2380		1925+2380 +Dnase		Number of recipients 10-4			empty	Dnase
E1	2210		0		42300000			0.00522459	0		E1	220		0		28800000			0.000763889	0		E1	800000		0		49700000			1.60966	0		E1	0		0		28400000			0	0
E2	1940		0		34400000			0.00563953	0		E2	300		0		26200000			0.00114504	0		E2	900000		0		44700000			2.01342	0		E2	0		0		30100000			0	0
E3	2010		0		50800000			0.00395669	0		E3	270		0		29300000			0.000921502	0		E3	1700000		0		52000000			3.26923	0		E3	0		0		33200000			0	0
		Wt	Wt+DNase	SigD	SigD+Dnase	comK UP	comK UP + Dnase	comk	comk+Dnase
		0.00522459	0	0.000763889	0	1.60966	0	0	0
		0.00563953	0	0.00114504	0	2.01342	0	0	0
		0.00395669	0	0.000921502	0	3.26923	0	0	0
Mean		0.00494027	0	0.000943476	0	2.29744	0	0	0
Standard Error		0.000506167	0	0.000110576	0	0.499681	0	0	0

## Sheet: Fig.4 chart c
qPCR results			wt	sigD	hs-comK	KOcomK
Normalized data		E2	100	45.8001	5192.62	0.0522087
to wt (100)		E3	100	27.72	10725	0.257284
		E4	100	46.7721	9488.94	0.01309
		mean	100	40.0974	8468.84	0.107528
		SEM	0	6.19503	1676.52	0.075725

## Sheet: Fig.S1 chart l
Δhag	Image (file) name								Cells	NTs		7ECF KO	Image (file) name					Cells	NTs		SigI KO	Image (file) name					Cells	NTs		SigB KO	Image (file) name					Cells	NTs		SigD KO	Image (file) name				Cells	NTs
E1	Fig: 710-3_subtilis_ 1966_A_18.tif,								108	0		E1	Fig: 710-1_B_subtilis_ 1884_A_19.tif,					110	0		E1	Fig: 670_B-subtilis_1550_37_19.tif					49	0		E1	Fig: 741-6_B_subtilis_delta_sigB_14.tif -					17	0		E1	Fig: 701-1A_ B_subtilis_1873_12.tif				130	0
	Fig: 710-3_subtilis_ 1966_A_24.tif,								150	0			Fig: 710-1_B_subtilis_ 1884_A_25.tif,					118	1			Fig: 670_B-subtilis_1550_37_31.tif					54	0			Fig: 741-6_B_subtilis_delta_sigB_08.tif -					245	0			Fig: 701-1A_ B_subtilis_1873_05.tif				145	0
	Fig: 710-3_subtilis_ 1966_A_05.tif,								127	0			Fig: 710-1_B_subtilis_ 1884_A_31.tif,					48	0			Fig: 670_B-subtilis_1550_37_08.tif					58	0			Fig: 741-6_B_subtilis_delta_sigB_05.tif -					231	1			Fig: 701-1A_ B_subtilis_1873_11.tif				64	0
									385	0								276	1								161	0								493	1							339	0
E2	V:\123K\JirkaP\2017 -\Nanotubes\SEM\SEM mutanty\S OSMIEM											E2	Fig: 710-2_B_subtilis_ 1884_B_13.tif,					26	0		E2	Fig: 741-2_B_subtilis_delta_sigI_delta_rsgI_14.tif -					37	0		E2	File: 813-4_B. subtilis_2218A_delta_sigB_02.tif					198	1		E2	Fig: 718-B2_B_subtilis_1873_01-02_mix.tif,				118	0
	Fig: 718-A1_B_subtilis_1966_10.tif,								55	1			Fig: 710-2_B_subtilis_ 1884_B_14.tif,					82	0			Fig: 741-2_B_subtilis_delta_sigI_delta_rsgI_26.tif -					20	0			File: 813-4_B. subtilis_2218A_delta_sigB_08.tif					364	1
	Fig: 718-B1_B_subtilis_1966_23.tif,								36	0			Fig: 710-2_B_subtilis_ 1884_B_12.tif,					35	0								57	0			File: 813-4_B. subtilis_2218A_delta_sigB_52.tif					34	1		E3	Fig: 701-1A_ B_subtilis_1873_19.tif				161	0
	Fig: 718-B1_B_subtilis_1966_10.tif,								38	0			Fig: 710-2_B_subtilis_ 1884_B_12.tif,					18	0																	596	3
	Fig: 718-B2_B_subtilis_1966_06.tif,								71	0								161	0		E3	Fig: 783-4_B-subtilis_1550B_delta-siglrsgl_02.tif					31	0											E4	Fig: 741-3_B_subtilis_delta_sigD_14.tif -				30	0
									200	1												Fig: 783-4_B-subtilis_1550B_delta-siglrsgl_05.tif					75	0												Fig: 741-3_B_subtilis_delta_sigD_20.tif -				17	0
E3	V:\123K\JirkaP\2017 -\Nanotubes\SEM\SEM stresy					754-1B_B_subtilis_cont																Fig: 783-4_B-subtilis_1550B_delta-siglrsgl_06.tif					124	0					Percentage of NTs											47	0
	Fig: 754-1B_B_subtilis_cont_05.tif -								173	0		E3	Fig: 734-1_B_subtilis_delta_7ECF_16.tif,					141	1								230	0					E1	0.20284
	Fig: 754-1B_B_subtilis_cont_07.tif -								284	1																							E2	0.503356								Percentage of NTs
									457	1											E4	File: 813-2_B-subtilis_1550A_delat_sigI_03.tif					151	1														E1	0
																						File: 813-2_B-subtilis_1550A_delat_sigI_09.tif					108	2														E2	0
				Percentage of NTs											Percentage of NTs												259	3			Mean			0.353098								E3	0
				E1	0										E1	0.362319															Standard error			0.150258								E4	0
				E2	0.5										E2	0								Percentage of NTs																Mean			0
				E3	0.218818										E3	0.70922								E1	0															Standard error			0
																								E2	0
		Mean			0.239606								Mean			0.35718								E3	0
		Standard error			0.144711								Standard error			0.20475								E4	1.1583
																						Mean			0.289575
																						Standard error			0.289575

## Sheet: Fig S6 chart ab
Quantification		Pressure-Glass-Liquid-Glass			P-GLG	SigD live cells t=0		SigD live cells t=90		SigD live cells NTs t=0		SigD live cells NTs t=90		SigD dying cells t=0		SigD dying cells t=90		SigD dying cells NTs t=0		SigD dying cells NTs t=90
P-GLG method					E1	228		21		0		0		38		243		1		18
					E2	167		32		0		0		24		159		0		2
E= experiment					E3	353		108		0		0		13		258		0		22
					Total	748		161		0		0		75		660		1		42
	Image (file) name
E1	Katka 1638 SigD-NR-SYTOX-exp-highpresure-1-0min
E2	Katka 1660 sigD-NR-SYTOX-exp-highpres-1-0min
E3	Katka 1647 del-sigD-NR-SYTOX-2-0min
	Results summary and statistics
				SigD live cells t=0 [%]	SigD live cells t=90 [%]	SigD live cells NTs t=0 [%]	SigD live cells NTs t=90 [%]	SigD dying cells NTs t=0 [%]	SigD dying cells NTs t=90 [%]
			E1	85.7143	7.95455	0	0	2.63158	7.40741
			E2	87.4346	16.7539	0	0	0	1.25786
			E3	96.4481	29.5082	0	0	0	8.52713
		Mean		89.8656	18.0722	0	0	0.877193	5.7308
		Standard Error		3.32848	6.25682	0	0	0.877193	2.25971

## Sheet: Fig S6 chart de
Quantification		Pressure-Glass-Liquid-Glass			P-GLG	LytEF live cells t=0		LytEF live cells t=90		LytEF live cells NTs t=0		LytEF live cells NTs t=90		LytEF dying cells t=0		LytEF dying cells t=90		LytEF dying cells NTs t=0		LytEF dying cells NTs t=90
P-GLG method					E1	239		165		0		0		98		172		0		3
					E2	133		125		0		0		22		30		0		1
E= experiment					E3	285		230		0		0		8		63		0		2
					Total	657		520		0		0		128		265		0		6
	Image (file) name
E1	Katka1647		del-lytEF-NR-SYTOX-2
E2	Katka1678		del-lytEF-NR-SYTOX-1
E3	Katka1678		del-lytEF-NR-SYTOX-2
	Results summary and statistics
				LytEF live cells t=0 [%]	LytEF live cells t=90 [%]	LytEF live cells NTs t=0 [%]	LytEF live cells NTs t=90 [%]	LytEF dying cells NTs t=0 [%]	LytEF dying cells NTs t=90 [%]
			E1	70.9199	48.9614	0	0	0	1.74419
			E2	85.8065	80.6452	0	0	0	3.33333
			E3	97.2696	78.4983	0	0	0	3.1746
		Mean		84.6653	69.3683	0	0	0	2.75071
		Standard Error		7.62788	10.2222	0	0	0	0.505342

[truncated: 10 more sheets: Fig. S7 chart b, Fig.S7 c, Fig.S8 charts bc, Fig.S9 charts bc, Fig.S10, Fig.S11 charts bc, Fig.S12 charts bc, Fig.S14 chart c, Fig.S16 chart d, Fig.S16 chart h]
